# Supplementary material for: The Systematic Medical Appraisal, Referral and Treatment (SMART) Mental Health Project: Development and Testing of Electronic Decision Support System and Formative Research to Understand Perceptions about Mental Health in Rural India
Source: PLoS One. 2016 Oct 12;11(10):e0164404. doi: 10.1371/journal.pone.0164404 (PMC5061375; doi:10.1371/journal.pone.0164404)
Supplement: S1 Dataset — (XLS) [file pone.0164404.s001.xls]

## Sheet: Data
S1 Dataset: Quantitative data from ASHA screening
S.No	PATIENT_ID	AGE	GENDER	A_Q_1A	A_Q_1B	A_Q_1C	A_Q_1D	A_Q_1E	A_Q_1F	A_Q_1G	A_Q_1H	A_Q_1I	A_Q_2A	A_Q_2B	A_Q_2C	A_Q_2D	A_Q_2E	A_Q_2F	A_Q_2G	Doctor reference required
1	11145	19	F	0	0	0	0	0	0	1	0	2	0	0	2	1	0	0	1	Yes
2	11123	23	F	1	1	0	1	0	0	0	0	1	1	0	0	0	0	1	0	Yes
3	11149	40	F	0	0	0	0	0	0	0	1	1	1	1	1	0	0	0	0	Yes
4	11193	51	M	0	0	3	1	3	0	1	3	0	0	0	0	3	3	3	0	Yes
5	11204	65	F	3	3	3	0	0	0	3	0	0	0	0	0	0	0	0	0	Yes
6	11114	60	M	3	1	2	2	2	2	0	1	3	1	1	1	1	1	1	0	Yes
7	11120	72	M	1	1	2	2	0	3	0	2	2	3	2	0	3	2	2	0	Yes
8	11148	38	F	0	1	1	3	1	1	1	1	2	0	2	1	2	1	1	2	Yes
9	11175	55	M	3	1	3	2	3	1	3	3	0	3	3	1	2	3	2	3	Yes
10	11176	28	M	2	2	3	3	1	2	1	1	0	2	1	2	1	2	3	3	Yes
11	11181	60	F	2	1	2	1	1	3	0	0	0	0	0	1	0	0	0	1	Yes
12	11186	40	F	1	2	2	1	3	1	0	1	0	1	1	1	1	0	1	2	Yes
13	11201	54	F	0	3	3	3	0	0	0	0	0	0	0	3	0	3	0	0	NA
14	11191	21	M	0	0	0	2	0	0	0	0	0	0	0	0	2	0	3	0	NA
15	11171	40	M	0	1	0	1	0	1	1	1	0	2	1	0	0	0	0	1	NA
16	11185	28	F	0	1	0	0	0	2	1	1	0	1	0	1	0	0	0	0	NA
17	11174	45	M	0	1	1	2	0	1	2	0	0	1	1	0	0	2	1	1	NA
18	11187	25	F	0	0	0	0	2	1	1	1	0	1	2	0	1	1	2	1	NA
19	11129	56	F	0	0	1	1	1	0	0	0	0	0	1	1	0	1	1	1	NA
20	11203	55	F	3	0	0	3	0	0	0	0	0	0	0	0	0	0	0	0	NA
21	11194	29	M	0	0	0	1	0	0	3	0	0	0	3	0	0	0	3	0	NA
22	11207	45	F	3	1	0	3	0	1	0	0	0	0	0	0	0	0	0	0	NA
23	11202	28	F	0	0	0	0	0	0	0	0	0	0	0	0	0	0	0	0	No
24	11192	27	M	0	0	0	0	0	0	0	0	0	0	0	0	0	0	0	0	No
25	11172	40	M	0	0	1	0	0	0	1	0	0	0	0	0	0	1	1	1	No
26	11182	35	F	0	1	0	0	0	1	0	0	0	0	0	0	1	0	1	1	No
27	11183	24	F	0	0	1	1	1	0	0	0	0	0	0	0	1	1	1	0	No
28	11184	20	F	0	0	0	0	1	0	1	0	0	0	0	0	1	0	0	0	No
29	11173	24	M	0	0	0	1	0	0	1	0	0	0	0	0	0	0	1	0	No
30	11188	50	F	0	0	0	0	0	0	1	0	0	1	0	0	1	2	0	0	No
31	11143	45	F	0	0	0	0	0	0	1	0	0	0	0	0	0	0	0	0	No
32	11141	31	F	0	0	0	0	0	0	0	0	0	0	0	0	0	0	0	0	No
33	11131	40	M	0	0	0	0	0	0	0	0	0	0	0	0	0	0	0	0	No
34	11132	32	M	0	0	0	0	0	0	0	0	0	0	0	0	0	0	0	0	No
35	11142	19	F	0	0	0	0	0	0	0	0	0	0	0	0	0	0	1	0	No
36	11133	39	M	0	0	0	0	0	0	0	0	0	0	0	0	0	0	0	0	No
37	11144	20	F	0	0	0	1	0	0	0	0	0	0	0	0	0	0	0	1	No
38	11111	20	M	0	0	0	0	0	0	0	1	0	0	0	1	0	0	1	0	No
39	11112	25	M	0	0	0	0	0	0	0	0	0	0	0	0	0	0	1	0	No
40	11121	45	F	0	0	0	0	0	0	0	0	0	0	0	0	1	1	0	0	No
41	11122	50	F	0	0	0	0	0	0	0	0	0	0	0	0	0	0	2	0	No
42	11113	28	M	0	0	0	0	0	0	0	0	0	0	0	0	0	0	1	0	No
43	11177	28	M	0	0	0	1	0	0	1	0	0	0	0	0	0	0	1	0	No
44	11146	45	F	0	0	0	0	0	0	0	0	0	0	0	0	0	0	0	0	No
45	11178	53	M	0	1	0	0	0	1	0	1	0	0	0	0	0	1	0	0	No
46	11134	18	M	0	0	0	0	0	0	0	0	0	0	0	0	0	0	0	0	No
47	11190	254	F	1	0	0	0	0	0	0	0	0	0	1	0	0	1	0	0	No
48	11115	56	M	0	0	1	0	0	0	0	0	0	0	0	0	1	0	0	0	No
49	11124	27	F	0	0	0	0	0	0	0	0	0	0	0	1	0	0	0	0	No
50	11125	44	F	1	0	0	0	0	0	0	0	0	0	0	0	0	0	1	0	No
51	11179	30	M	0	0	0	0	0	0	1	0	0	0	0	0	0	0	0	0	No
52	11180	28	M	0	0	0	0	0	0	0	0	0	0	1	0	0	0	0	0	No
53	11135	21	M	0	0	0	0	0	0	0	0	0	0	0	0	0	0	0	0	No
54	11126	25	F	0	0	0	1	0	0	0	0	0	0	0	0	0	0	1	0	No
55	11127	36	F	0	0	0	1	0	0	0	0	0	0	0	0	0	0	0	0	No
56	11116	26	M	0	0	0	0	0	0	0	0	0	0	0	0	0	0	0	0	No
57	11117	20	M	0	0	0	0	0	0	0	0	0	0	0	0	0	0	2	0	No
58	11128	33	F	0	0	0	0	0	0	0	0	0	0	0	0	0	0	1	0	No
59	11147	28	F	0	0	1	1	0	0	0	0	0	0	1	1	0	0	2	0	No
60	11136	28	M	0	0	0	0	0	0	0	0	0	0	0	0	0	0	0	0	No
61	11150	40	F	0	0	1	1	0	0	0	2	0	0	0	0	0	0	0	0	No
62	11118	19	M	0	0	0	0	3	0	0	0	0	0	0	0	0	0	2	0	No
63	11137	26	M	0	0	0	0	3	0	0	0	0	0	0	1	0	0	1	0	No
64	11138	42	M	0	0	0	0	0	0	1	1	0	0	0	0	0	0	0	0	No
65	11139	38	M	0	0	0	0	0	0	0	0	0	0	0	1	0	0	0	0	No
66	11140	24	M	0	1	0	0	0	0	0	0	0	0	0	0	0	1	0	0	No
67	11130	19	F	0	0	0	0	0	0	0	0	0	0	0	0	0	0	0	0	No
68	11119	35	M	0	0	0	0	0	0	0	0	0	0	0	0	0	0	1	0	No
69	11205	40	F	0	0	3	0	0	0	0	0	0	0	2	0	0	0	0	0	No
70	11206	50	F	0	0	0	0	0	0	0	0	0	0	0	0	0	0	0	0	No
71	11208	32	F	0	0	0	0	0	0	0	0	0	0	0	0	0	0	0	0	No
72	11209	27	F	0	0	0	0	0	0	3	0	0	0	0	0	0	0	3	0	No
73	11195	35	M	0	0	3	0	0	0	0	0	0	0	0	0	0	0	3	0	No
74	11196	30	M	0	0	0	1	0	0	0	0	0	0	0	0	0	0	3	0	No
75	11197	21	M	0	0	0	0	0	1	0	0	0	0	0	0	0	0	3	1	No
76	11198	43	M	0	0	0	0	0	0	0	0	0	0	0	0	0	0	3	0	No
77	11199	30	M	0	0	0	0	0	0	0	0	0	0	0	0	0	0	0	0	No

## Sheet: Variables_codes
Concept_Name	Question	Options	Scores
PATIENT_ID		random IDs
AGE		age as in completed years at time of interview
GENDER		Male/Female	M/F
A_Q_1A to A_Q_1I	Asessments for Depression(PHQ 9)	Not at all	0
		Several Days	1
		More than half the days	2
		Nearly every day	3
A_Q_2A to A_Q_2G	Asessments for Anxiety(GAD 7)	Not at all	0
		Several Days	1
		More than half the days	2
		Nearly every day	3
Doctor_Reference_Required			YES/NO
